# Supplementary material for: Mode and dynamics of vanA-type vancomycin resistance dissemination in Dutch hospitals
Source: Genome Med. 2021 Jan 20;13:9. doi: 10.1186/s13073-020-00825-3 (PMC7816424; doi:10.1186/s13073-020-00825-3)
Supplement: Supplementary file 1 — Additional file 1: Table S1. Metadata table related to the 309 vanA-type vancomycin-resistant Enterococcus faecium isolates. (CSV 20 kb) [file 13073_2020_825_MOESM1_ESM.csv]

Table S1. Metadata table related to the 309 vanA-type vancomycin-resistant Enterococcus faecium isolates
Isolate	Isolation_date	hierBAPS_SC	Longitude	Latitude	Hospital	Region
E7308	2012-04-19	10	5.058185	52.102635	Antonius location Oudenrijn	Utrecht
E7309	2012-04-19	10	5.058185	52.102635	Antonius location Oudenrijn	Utrecht
E7310	2012-04-19	10	5.058185	52.102635	Antonius location Oudenrijn	Utrecht
E7311	2012-04-19	10	5.058185	52.102635	Antonius location Oudenrijn	Utrecht
E7312	2012-05-02	2	4.535362	51.879119	Maasstad Rotterdam	South-Holland
E7313	2012-05-02	2	4.535362	51.879119	Maasstad Rotterdam	South-Holland
E7319	2012-04-12	13	6.154031	51.356743	Viecuri MC Venlo	Limburg
E7320	2012-03-19	13	6.154031	51.356743	Viecuri MC Venlo	Limburg
E7321	2012-05-08	22	5.476972	52.504308	OLVG	locatie oost	North-Holland
E7323	2012-05-15	10	5.058185	52.102635	Antonius location Oudenrijn	Utrecht
E7324	2012-05-15	10	5.058185	52.102635	Antonius location Oudenrijn	Utrecht
E7325	2012-05-15	10	5.058185	52.102635	Antonius location Oudenrijn	Utrecht
E7326	2012-05-15	10	5.058185	52.102635	Antonius location Oudenrijn	Utrecht
E7327	2012-05-15	10	5.058185	52.102635	Antonius location Oudenrijn	Utrecht
E7330	2012-05-11	22	5.476972	52.504308	MC Zuiderzee	Flevoland
E7331	2012-04-05	22	5.476972	52.504308	MC Zuiderzee	Flevoland
E7332	2012-05-15	1	5.476972	52.504308	MC Zuiderzee	Flevoland
E7333	2012-05-15	17	5.476972	52.504308	MC Zuiderzee	Flevoland
E7335	2012-05-15	29	5.476972	52.504308	MC Zuiderzee	Flevoland
E7336	2012-05-15	1	5.476972	52.504308	MC Zuiderzee	Flevoland
E7342	2012-05-24	22	6.124377	52.513204	Isala klinieken Zwolle	Overijsel
E7366	2012-05-29	10	5.080617	52.025157	Antonius location Nieuwegein	Utrecht
E7368	2012-05-24	17	5.476972	52.504308	MC Zuiderzee	Flevoland
E7369	2012-05-24	22	5.476972	52.504308	MC Zuiderzee	Flevoland
E7377	2012-05-29	10	5.080617	52.025157	Antonius location Nieuwegein	Utrecht
E7392	2012-06-08	13	5.713296	50.834203	AZM	Limburg
E7393	2012-06-08	1	5.713296	50.834203	AZM	Limburg
E7394	2012-06-06	8	5.223442	52.369115	Flevoziekenhuis	Flevoland
E7404	2012-06-10	13	5.713296	50.834203	AZM	Limburg
E7405	2012-06-22	10	5.179588	52.086052	UMC Utrecht	Utrecht
E7411	2012-06-14	22	5.713296	50.834203	AZM	Limburg
E7412	2012-06-18	1	5.713296	50.834203	AZM	Limburg
E7413	2012-06-13	17	5.476972	52.504308	MC Zuiderzee	Flevoland
E7414	2012-06-20	17	5.476972	52.504308	MC Zuiderzee	Flevoland
E7415	2012-06-20	17	5.476972	52.504308	MC Zuiderzee	Flevoland
E7416	2012-06-20	17	5.476972	52.504308	MC Zuiderzee	Flevoland
E7417	2012-06-20	17	5.476972	52.504308	MC Zuiderzee	Flevoland
E7418	2012-06-14	10	5.080617	52.025157	Antonius location Nieuwegein	Utrecht
E7419	2012-06-19	17	5.476972	52.504308	MC Zuiderzee	Flevoland
E7432	2012-04-16	22	6.575763	53.222042	UMCG	Groningen
E7470	2012-07-19	13	5.713296	50.834203	AZM	Limburg
E7471	2012-07-19	22	5.713296	50.834203	AZM	Limburg
E7474	2012-07-31	20	4.915392	52.358111	OLVG	locatie oost	North-Holland
E7475	2012-07-26	20	4.915392	52.358111	OLVG	locatie oost	North-Holland
E7476	2012-07-21	13	4.535362	51.879119	Maasstad Rotterdam	South-Holland
E7477	2012-08-02	10	5.845829	50.983596	Orbis Medisch Centrum	Limburg
E7478	2012-08-06	13	6.124377	52.513204	Isala klinieken Zwolle	Overijsel
E7479	2012-07-26	17	5.476972	52.504308	MC Zuiderzee	Flevoland
E7480	2012-08-01	17	4.915392	52.358111	OLVG	locatie oost	North-Holland
E7481	2012-08-07	17	5.476972	52.504308	MC Zuiderzee	Flevoland
E7482	2012-08-07	17	4.915392	52.358111	OLVG	locatie oost	North-Holland
E7483	2012-08-09	17	4.915392	52.358111	OLVG	locatie oost	North-Holland
E7484	2012-08-04	17	5.476972	52.504308	MC Zuiderzee	Flevoland
E7485	2012-08-06	17	5.476972	52.504308	MC Zuiderzee	Flevoland
E7495	2012-08-14	17	5.476972	52.504308	MC Zuiderzee	Flevoland
E7496	2012-08-14	17	4.915392	52.358111	OLVG	locatie oost	North-Holland
E7497	2012-08-14	17	5.476972	52.504308	MC Zuiderzee	Flevoland
E7498	2012-08-14	17	5.476972	52.504308	MC Zuiderzee	Flevoland
E7499	2012-08-20	17	4.915392	52.358111	OLVG	locatie oost	North-Holland
E7500	2012-08-13	13	5.713296	50.834203	AZM	Limburg
E7501	2012-08-13	13	5.713296	50.834203	AZM	Limburg
E7502	2012-08-17	17	4.915392	52.358111	OLVG	locatie oost	North-Holland
E7503	2012-08-20	13	5.713296	50.834203	AZM	Limburg
E7504	2012-08-26	13	5.845829	50.983596	Orbis Medisch Centrum	Limburg
E7513	2012-08-09	13	5.713296	50.834203	AZM	Limburg
E7516	2012-08-25	17	4.915392	52.358111	OLVG	locatie oost	North-Holland
E7518	2012-08-29	17	4.915392	52.358111	OLVG	locatie oost	North-Holland
E7519	2012-08-29	17	5.476972	52.504308	MC Zuiderzee	Flevoland
E7520	2012-08-29	17	5.476972	52.504308	MC Zuiderzee	Flevoland
E7521	2012-08-29	17	5.476972	52.504308	MC Zuiderzee	Flevoland
E7522	2012-09-10	13	5.845829	50.983596	Orbis Medisch Centrum	Limburg
E7523	2012-09-07	13	5.845829	50.983596	Orbis Medisch Centrum	Limburg
E7524	2012-09-05	17	5.476972	52.504308	MC Zuiderzee	Flevoland
E7525	2012-09-05	17	5.476972	52.504308	MC Zuiderzee	Flevoland
E7526	2012-09-06	7	5.476972	52.504308	MC Zuiderzee	Flevoland
E7527	2012-09-06	17	4.915392	52.358111	OLVG	locatie oost	North-Holland
E7528	2012-09-06	17	4.915392	52.358111	OLVG	locatie oost	North-Holland
E7529	2012-09-06	17	4.915392	52.358111	OLVG	locatie oost	North-Holland
E7530	2012-09-05	17	4.915392	52.358111	OLVG	locatie oost	North-Holland
E7531	2012-09-13	17	5.476972	52.504308	MC Zuiderzee	Flevoland
E7534	2012-09-21	17	6.124377	52.513204	Isala klinieken Zwolle	Overijsel
E7535	2012-09-21	17	6.124377	52.513204	Isala klinieken Zwolle	Overijsel
E7536	2012-09-21	17	6.124377	52.513204	Isala klinieken Zwolle	Overijsel
E7537	2012-09-21	17	6.124377	52.513204	Isala klinieken Zwolle	Overijsel
E7538	2012-09-21	17	6.124377	52.513204	Isala klinieken Zwolle	Overijsel
E7539	2012-09-21	22	6.124377	52.513204	Isala klinieken Zwolle	Overijsel
E7543	2012-10-01	17	6.124377	52.513204	Isala klinieken Zwolle	Overijsel
E7544	2012-09-28	17	6.124377	52.513204	Isala klinieken Zwolle	Overijsel
E7545	2012-10-01	17	6.124377	52.513204	Isala klinieken Zwolle	Overijsel
E7546	2012-10-01	32	6.124377	52.513204	Isala klinieken Zwolle	Overijsel
E7547	2012-10-01	22	6.124377	52.513204	Isala klinieken Zwolle	Overijsel
E7548	2012-09-27	18	4.535362	51.879119	Maasstad Rotterdam	South-Holland
E7549	2012-10-05	17	6.124377	52.513204	Isala klinieken Zwolle	Overijsel
E7550	2012-10-04	17	4.839199	52.371278	SLAZ	North-Holland
E7551	2012-10-12	17	6.124377	52.513204	Isala klinieken Zwolle	Overijsel
E7554	2012-10-19	1	6.124377	52.513204	Isala klinieken Zwolle	Overijsel
E7555	2012-10-18	13	5.713296	50.834203	AZM	Limburg
E7556	2012-10-19	8	5.223442	52.369115	Flevoziekenhuis	Flevoland
E7573	2012-11-08	13	5.998432	51.191584	Laurentius Ziekenhuis Roermond	Limburg
E7575	2012-11-05	17	6.124377	52.513204	Isala klinieken Zwolle	Overijsel
E7576	2012-11-05	17	6.124377	52.513204	Isala klinieken Zwolle	Overijsel
E7577	2012-11-02	18	5.845829	50.983596	Orbis Medisch Centrum	Limburg
E7578	2012-11-01	17	4.915392	52.358111	OLVG	locatie oost	North-Holland
E7579	2012-11-09	17	4.915392	52.358111	OLVG	locatie oost	North-Holland
E7580	2012-11-11	29	4.915392	52.358111	OLVG	locatie oost	North-Holland
E7581	2012-11-26	17	5.476972	52.504308	MC Zuiderzee	Flevoland
E7585	2012-11-27	13	5.998432	51.191584	Laurentius Ziekenhuis Roermond	Limburg
E7586	2012-11-02	18	5.845829	50.983596	Orbis Medisch Centrum	Limburg
E7587	2012-12-07	17	4.915392	52.358111	OLVG	locatie oost	North-Holland
E7588	2012-12-24	17	4.915392	52.358111	OLVG	locatie oost	North-Holland
E7595	2012-12-24	22	5.976452	51.986248	Rijnstate Arnhem	Gelderland
E7596	2012-12-17	18	5.976452	51.986248	Rijnstate Arnhem	Gelderland
E7597	2013-01-03	18	5.976452	51.986248	Rijnstate Arnhem	Gelderland
E7599	2012-11-14	17	4.915392	52.358111	OLVG	locatie oost	North-Holland
E7603	2013-02-18	13	3.907111	51.484735	Admiraal de Ruyter ziekenhuis	Zeeland
E7608	2013-02-15	13	4.762828	51.574462	Amphia ziekenhuis Breda	North-Brabant
E7609	2013-02-19	32	5.845829	50.983596	Orbis Medisch Centrum	Limburg
E7641	2013-04-02	23	5.845829	50.983596	Orbis Medisch Centrum	Limburg
E7672	2013-04-12	13	5.845829	50.983596	Orbis Medisch Centrum	Limburg
E7673	2013-04-12	13	5.845829	50.983596	Orbis Medisch Centrum	Limburg
E7678	2013-04-12	10	5.845829	50.983596	Orbis Medisch Centrum	Limburg
E7684	2013-04-15	13	5.845829	50.983596	Orbis Medisch Centrum	Limburg
E7685	2013-04-15	30	5.845829	50.983596	Orbis Medisch Centrum	Limburg
E7688	2013-04-17	13	5.845829	50.983596	Orbis Medisch Centrum	Limburg
E7696	2013-04-25	13	5.845829	50.983596	Orbis Medisch Centrum	Limburg
E7697	2013-04-25	13	5.845829	50.983596	Orbis Medisch Centrum	Limburg
E7698	2013-04-25	13	5.845829	50.983596	Orbis Medisch Centrum	Limburg
E7699	2013-04-25	13	5.845829	50.983596	Orbis Medisch Centrum	Limburg
E7700	2013-04-23	13	5.845829	50.983596	Orbis Medisch Centrum	Limburg
E7703	2013-04-23	13	5.845829	50.983596	Orbis Medisch Centrum	Limburg
E7836	2013-05-14	13	5.845829	50.983596	Orbis Medisch Centrum	Limburg
E7837	2013-05-10	10	5.645509	52.021084	Gelderse Vallei	Gelderland
E7850	2013-06-20	8	5.179588	52.086052	UMC Utrecht	Utrecht
E7858	2013-07-11	13	5.976863	50.868649	Atrium	Limburg
E7872	2013-08-26	13	5.976863	50.868649	Atrium	Limburg
E7876	2013-09-17	13	5.976863	50.868649	Atrium	Limburg
E7877	2013-09-17	13	5.976863	50.868649	Atrium	Limburg
E7882	2013-09-24	13	5.976863	50.868649	Atrium	Limburg
E7884	2013-09-29	13	5.845829	50.983596	Orbis Medisch Centrum	Limburg
E7885	2013-09-29	13	5.845829	50.983596	Orbis Medisch Centrum	Limburg
E7886	2013-09-29	13	5.845829	50.983596	Orbis Medisch Centrum	Limburg
E7931	2013-11-04	13	5.976863	50.868649	Atrium	Limburg
E7932	2013-11-04	13	5.976863	50.868649	Atrium	Limburg
E7941	2013-10-24	1	5.845829	50.983596	Orbis Medisch Centrum	Limburg
E7942	2013-10-25	13	5.976863	50.868649	Atrium	Limburg
E7963	2013-11-28	13	4.915392	52.358111	OLVG	locatie oost	North-Holland
E7964	2013-12-05	13	5.976863	50.868649	Atrium	Limburg
E7965	2013-12-17	13	4.915392	52.358111	OLVG	locatie oost	North-Holland
E7966	2013-12-22	18	5.476972	52.504308	MC Zuiderzee	Flevoland
E7967	2013-12-28	13	5.369946	52.171316	Meander Medisch Centrum	Utrecht
E7968	2013-12-28	13	5.369946	52.171316	Meander Medisch Centrum	Utrecht
E7969	2014-01-09	13	5.054055	52.647194	Westfries Gasthuis	North-Holland
E7986	2014-01-01	13	5.369946	52.171316	Meander Medisch Centrum	Utrecht
E7987	2013-12-20	13	4.915392	52.358111	OLVG	locatie oost	North-Holland
E7989	2014-01-13	13	4.915392	52.358111	OLVG	locatie oost	North-Holland
E7990	2014-01-14	13	5.369946	52.171316	Meander Medisch Centrum	Utrecht
E7991	2014-01-14	13	5.369946	52.171316	Meander Medisch Centrum	Utrecht
E7992	2014-01-14	13	5.369946	52.171316	Meander Medisch Centrum	Utrecht
E7993	2014-01-21	13	5.054055	52.647194	Westfries Gasthuis	North-Holland
E7994	2014-01-21	13	5.054055	52.647194	Westfries Gasthuis	North-Holland
E7995	2014-01-20	13	5.054055	52.647194	Westfries Gasthuis	North-Holland
E7996	2014-01-16	13	5.369946	52.171316	Meander Medisch Centrum	Utrecht
E7999	2014-01-28	13	5.054055	52.647194	Westfries Gasthuis	North-Holland
E8001	2014-02-03	13	5.845829	50.983596	Orbis Medisch Centrum	Limburg
E8002	2014-02-03	13	5.845829	50.983596	Orbis Medisch Centrum	Limburg
E8003	2014-01-30	13	4.915392	52.358111	OLVG	locatie oost	North-Holland
E8004	2014-02-03	13	4.915392	52.358111	OLVG	locatie oost	North-Holland
E8005	2014-01-13	13	5.845829	50.983596	Orbis Medisch Centrum	Limburg
E8008	2013-12-24	13	4.915392	52.358111	OLVG	locatie oost	North-Holland
E8009	2013-12-21	13	4.915392	52.358111	OLVG	locatie oost	North-Holland
E8010	2014-02-03	29	5.054055	52.647194	Westfries Gasthuis	North-Holland
E8011	2014-02-06	13	5.054055	52.647194	Westfries Gasthuis	North-Holland
E8012	2014-02-05	13	5.054055	52.647194	Westfries Gasthuis	North-Holland
E8013	2014-02-05	13	5.054055	52.647194	Westfries Gasthuis	North-Holland
E8014	2014-02-10	13	5.845829	50.983596	Orbis Medisch Centrum	Limburg
E8015	2014-02-04	13	4.915392	52.358111	OLVG	locatie oost	North-Holland
E8016	2014-02-03	13	4.915392	52.358111	OLVG	locatie oost	North-Holland
E8017	2014-02-04	13	4.957973	52.294629	AMC	North-Holland
E8018	2014-02-11	13	5.054055	52.647194	Westfries Gasthuis	North-Holland
E8019	2013-02-01	18	5.369946	52.171316	Meander Medisch Centrum	Utrecht
E8020	2014-02-14	13	5.369946	52.171316	Meander Medisch Centrum	Utrecht
E8026	2014-03-10	20	4.466035	51.910144	Erasmus MC	South-Holland
E8027	2014-04-07	20	5.179588	52.086052	UMC Utrecht	Utrecht
E8028	2014-04-16	13	4.915392	52.358111	OLVG	locatie oost	North-Holland
E8033	2014-03-14	20	5.054055	52.647194	Westfries Gasthuis	North-Holland
E8034	2014-03-14	20	5.054055	52.647194	Westfries Gasthuis	North-Holland
E8035	2014-01-17	13	5.054055	52.647194	Westfries Gasthuis	North-Holland
E8038	2014-03-25	1	4.466035	51.910144	Erasmus MC	South-Holland
E8039	2014-03-25	20	4.466035	51.910144	Erasmus MC	South-Holland
E8040	2014-03-25	1	4.466035	51.910144	Erasmus MC	South-Holland
E8041	2014-03-25	1	4.466035	51.910144	Erasmus MC	South-Holland
E8042	2014-03-25	20	5.179588	52.086052	UMC Utrecht	Utrecht
E8044	2014-03-26	13	5.369946	52.171316	Meander Medisch Centrum	Utrecht
E8045	2014-03-24	23	4.957973	52.294629	AMC	North-Holland
E8046	2014-03-31	10	5.369946	52.171316	Meander Medisch Centrum	Utrecht
E8047	2014-04-03	20	5.179588	52.086052	UMC Utrecht	Utrecht
E8048	2014-05-13	18	5.179588	52.086052	UMC Utrecht	Utrecht
E8049	2014-05-13	1	5.179588	52.086052	UMC Utrecht	Utrecht
E8052	2014-05-21	18	4.477474	52.16771	LUMC	South-Holland
E8057	2014-06-10	20	5.179588	52.086052	UMC Utrecht	Utrecht
E8125	2014-07-21	18	5.179588	52.086052	UMC Utrecht	Utrecht
E8128	2014-07-13	18	5.179588	52.086052	UMC Utrecht	Utrecht
E8129	2014-08-05	13	5.976863	50.868649	Atrium	Limburg
E8150	2014-09-23	20	5.179588	52.086052	UMC Utrecht	Utrecht
E8155	2014-09-24	18	6.154031	51.356743	Viecuri MC Venlo	Limburg
E8156	2014-09-29	18	6.154031	51.356743	Viecuri MC Venlo	Limburg
E8157	2014-09-29	18	6.154031	51.356743	Viecuri MC Venlo	Limburg
E8158	2014-10-01	18	6.154031	51.356743	Viecuri MC Venlo	Limburg
E8164	2014-10-07	18	6.154031	51.356743	Viecuri MC Venlo	Limburg
E8167	2014-10-17	18	6.154031	51.356743	Viecuri MC Venlo	Limburg
E8168	2014-10-17	18	6.154031	51.356743	Viecuri MC Venlo	Limburg
E8170	2014-10-16	18	6.154031	51.356743	Viecuri MC Venlo	Limburg
E8172	2014-10-21	18	5.179588	52.086052	UMC Utrecht	Utrecht
E8173	2014-10-22	13	5.976863	50.868649	Atrium	Limburg
E8174	2014-10-20	18	6.154031	51.356743	Viecuri MC Venlo	Limburg
E8175	2014-10-20	18	6.154031	51.356743	Viecuri MC Venlo	Limburg
E8176	2014-10-20	32	6.154031	51.356743	Viecuri MC Venlo	Limburg
E8177	2014-10-20	30	6.154031	51.356743	Viecuri MC Venlo	Limburg
E8179	2014-10-22	18	5.845829	50.983596	Orbis Medisch Centrum	Limburg
E8180	2014-11-14	20	5.976863	50.868649	Atrium	Limburg
E8182	2014-11-03	13	5.845829	50.983596	Orbis Medisch Centrum	Limburg
E8184	2014-11-09	13	5.845829	50.983596	Orbis Medisch Centrum	Limburg
E8185	2014-11-11	13	5.845829	50.983596	Orbis Medisch Centrum	Limburg
E8188	2014-11-28	13	6.154031	51.356743	Viecuri MC Venlo	Limburg
E8189	2014-12-01	13	5.976863	50.868649	Atrium	Limburg
E8191	2014-11-24	13	5.845829	50.983596	Orbis Medisch Centrum	Limburg
E8192	2014-11-26	13	5.845829	50.983596	Orbis Medisch Centrum	Limburg
E8193	2014-12-08	10	5.845829	50.983596	Orbis Medisch Centrum	Limburg
E8194	2014-12-08	1	6.124377	52.513204	Isala klinieken Zwolle	Overijsel
E8200	2015-01-05	18	5.976863	50.868649	Atrium	Limburg
E8201	2015-01-09	13	5.845829	50.983596	Orbis Medisch Centrum	Limburg
E8202	2015-01-12	1	6.124377	52.513204	Isala klinieken Zwolle	Overijsel
E8205	2015-01-19	13	5.976863	50.868649	Atrium	Limburg
E8209	2015-01-19	20	5.976452	51.986248	Rijnstate Arnhem	Gelderland
E8210	2015-01-30	13	5.845829	50.983596	Orbis Medisch Centrum	Limburg
E8223	2015-02-12	18	6.893674	52.221549	MST	Overijsel
E8224	2015-02-17	13	5.976863	50.868649	Atrium	Limburg
E8233	2015-02-27	13	4.957973	52.294629	AMC	North-Holland
E8236	2015-03-06	20	5.179588	52.086052	UMC Utrecht	Utrecht
E8237	2015-03-07	9	5.179588	52.086052	UMC Utrecht	Utrecht
E8238	2015-03-10	1	6.124377	52.513204	Isala klinieken Zwolle	Overijsel
E8239	2015-03-11	7	5.369946	52.171316	MC Alkmaar	North-Holland
E8303	2015-04-07	1	6.124377	52.513204	Isala klinieken Zwolle	Overijsel
E8321	2015-10-04	18	6.893722	52.221597	MST	Overijsel
E8323	2015-10-04	13	4.957973	52.294629	AMC	North-Holland
E8339	2015-04-29	10	4.957332	51.838866	Albert Schweitzer	South-Holland
E8340	2015-04-29	2	4.957332	51.838866	Albert Schweitzer	South-Holland
E8341	2015-04-29	19	4.957332	51.838866	Albert Schweitzer	South-Holland
E8342	2015-04-29	18	4.957332	51.838866	Albert Schweitzer	South-Holland
E8343	2015-04-29	10	4.957332	51.838866	Albert Schweitzer	South-Holland
E8344	2015-04-29	2	4.957332	51.838866	Albert Schweitzer	South-Holland
E8345	2015-04-29	10	4.957332	51.838866	Albert Schweitzer	South-Holland
E8346	2015-04-29	2	4.957332	51.838866	Albert Schweitzer	South-Holland
E8347	2015-04-29	2	4.957332	51.838866	Albert Schweitzer	South-Holland
E8348	2015-04-29	2	4.957332	51.838866	Albert Schweitzer	South-Holland
E8349	2015-04-29	2	4.957332	51.838866	Albert Schweitzer	South-Holland
E8350	2015-04-29	10	4.957332	51.838866	Albert Schweitzer	South-Holland
E8351	2015-04-29	2	4.957332	51.838866	Albert Schweitzer	South-Holland
E8386	2015-05-20	1	6.124377	52.513204	Isala klinieken Zwolle	Overijsel
E8387	2015-05-22	18	5.976452	51.986248	Rijnstate Arnhem	Gelderland
E8388	2015-06-11	13	5.179588	52.086052	UMC Utrecht	Utrecht
E8390	2015-06-09	13	5.179588	52.086052	UMC Utrecht	Utrecht
E8391	2015-06-18	1	6.124377	52.513204	Isala klinieken Zwolle	Overijsel
E8392	2015-06-14	30	5.845829	50.983596	Orbis Medisch Centrum	Limburg
E8393	2015-06-24	10	5.976863	50.868649	Atrium	Limburg
E8394	2015-06-26	10	5.976863	50.868649	Atrium	Limburg
E8395	2015-06-19	13	5.080617	52.025157	Antonius location Nieuwegein	Utrecht
E8396	2015-03-19	18	5.080617	52.025157	Antonius location Nieuwegein	Utrecht
E8397	2015-06-02	18	5.080617	52.025157	Antonius location Nieuwegein	Utrecht
E8398	2015-06-27	8	4.892279	52.079443	Zuwe Hofpoort	Utrecht
E8399	2015-07-01	2	4.957332	51.838866	Albert Schweitzer	South-Holland
E8400	2015-07-01	2	4.957332	51.838866	Albert Schweitzer	South-Holland
E8402	2015-07-09	10	4.298913	52.073984	Westeinde	South-Holland
E8403	2015-07-06	29	5.845829	50.983596	Orbis Medisch Centrum	Limburg
E8404	2015-07-10	18	4.466035	51.910144	Erasmus MC	South-Holland
E8410	2015-07-08	8	5.179588	52.086052	UMC Utrecht	Utrecht
E8414	2015-07-30	1	6.124377	52.513204	Isala klinieken Zwolle	Overijsel
E8415	2015-08-03	13	5.976863	50.868649	Atrium	Limburg
E8416	2015-07-30	10	4.650102	52.366787	Spaarne ziekenhuis	North-Holland
E8421	2015-08-17	13	4.650102	52.366787	Spaarne ziekenhuis	North-Holland
E8423	2015-08-12	18	5.138709	52.081599	Diakonessenhuis Utrecht	Utrecht
E8427	2015-08-28	18	4.466035	51.910144	Erasmus MC	South-Holland
E8431	2015-08-28	18	4.466035	51.910144	Erasmus MC	South-Holland
E8433	2015-08-28	5	4.466035	51.910144	Erasmus MC	South-Holland
E8437	2015-09-09	13	5.179588	52.086052	UMC Utrecht	Utrecht
E8438	2015-09-11	13	4.264902	52.057286	Leyenburg	South-Holland
E8439	2015-09-12	18	4.737694	52.627625	MC Alkmaar	North-Holland
E8441	2015-09-07	20	5.138709	52.081599	Diakonessenhuis Utrecht	Utrecht
E8442	2015-09-21	13	5.976863	50.868649	Atrium	Limburg
E8444	2015-09-15	18	5.138709	52.081599	Diakonessenhuis Utrecht	Utrecht
E8446	2015-09-28	18	5.138709	52.081599	Diakonessenhuis Utrecht	Utrecht
E8447	2015-09-22	6	5.369946	52.171316	Meander Medisch Centrum	Utrecht
E8448	2015-09-21	6	5.369946	52.171316	Meander Medisch Centrum	Utrecht
E8449	2015-09-30	13	5.179588	52.086052	UMC Utrecht	Utrecht
E8450	2015-09-30	29	4.737694	52.627625	MC Alkmaar	North-Holland
E8454	2015-09-07	20	5.138709	52.081599	Diakonessenhuis Utrecht	Utrecht
E8455	2015-10-06	18	5.179588	52.086052	UMC Utrecht	Utrecht
E8459	2015-10-14	6	5.369946	52.171316	Meander Medisch Centrum	Utrecht
E9000	2015-10-09	13	6.124377	52.513204	Laurentius Ziekenhuis Roermond	Limburg
E9001	2015-10-12	19	4.737694	52.627625	MC Alkmaar	North-Holland
E9002	2015-10-23	6	6.124377	52.513204	Isala klinieken Zwolle	Overijsel
E9005	2015-11-03	20	5.369946	52.171316	Meander Medisch Centrum	Utrecht
E9006	2015-10-30	18	5.369946	52.171316	Meander Medisch Centrum	Utrecht
E9007	2015-11-03	18	5.369946	52.171316	Meander Medisch Centrum	Utrecht
E9009	2015-11-20	18	5.713296	50.834203	AZM	Limburg
E9010	2015-11-20	29	5.713296	50.834203	AZM	Limburg
E9015	2015-11-06	30	4.737694	52.627625	MC Alkmaar	North-Holland
E9016	2015-11-06	18	6.124377	52.513204	Isala klinieken Zwolle	Overijsel
E9017	2015-11-16	10	4.650102	52.366787	Spaarne ziekenhuis	North-Holland
