# Supplementary material for: Mode and dynamics of vanA-type vancomycin resistance dissemination in Dutch hospitals
Source: Genome Med. 2021 Jan 20;13:9. doi: 10.1186/s13073-020-00825-3 (PMC7816424; doi:10.1186/s13073-020-00825-3)
Supplement: Supplementary file 4 — Additional file 4: Table S2. Genome assignments and metadata information of the 225 VRE isolates considered to estimate the most likely events of vanA dissemination. (CSV 16 kb) [file 13073_2020_825_MOESM4_ESM.csv]

Table S4. Genome assignments and metadata information of the 225 VRE isolates considered to estimate the most likely events of vanA dissemination
Isolate	SC	Plasmid_type	Tn1546_variant	Tn1546_description(Deletions+SNPs)	Isolation_date	Hospital	Region
E7308	10	J	46	G7747T|C8833T	2012-04-19	Antonius location Oudenrijn	Utrecht
E7309	10	J	46	G7747T|C8833T	2012-04-19	Antonius location Oudenrijn	Utrecht
E7310	10	J	46	G7747T|C8833T	2012-04-19	Antonius location Oudenrijn	Utrecht
E7311	10	J	46	G7747T|C8833T	2012-04-19	Antonius location Oudenrijn	Utrecht
E7312	2	C	MNI	1-3417|8650-8827	2012-05-02	Maasstad Rotterdam	South-Holland
E7313	2	C	MNI	1-3417|8650-8827	2012-05-02	Maasstad Rotterdam	South-Holland
E7323	10	J	46	G7747T|C8833T	2012-05-15	Antonius location Oudenrijn	Utrecht
E7324	10	J	46	G7747T|C8833T	2012-05-15	Antonius location Oudenrijn	Utrecht
E7325	10	J	46	G7747T|C8833T	2012-05-15	Antonius location Oudenrijn	Utrecht
E7326	10	J	46	G7747T|C8833T	2012-05-15	Antonius location Oudenrijn	Utrecht
E7327	10	J	46	G7747T|C8833T	2012-05-15	Antonius location Oudenrijn	Utrecht
E7333	17	B	46MN	1-3343|T7658C|G8234T	2012-05-15	MC Zuiderzee	Flevoland
E7342	22	B	46MN	1-3343|T7658C|G8234T	2012-05-24	Isala klinieken Zwolle	Overijssel
E7366	10	B	468MN	1-3378|T7658C|G8234T|C9692T	2012-05-29	Antonius location Nieuwegein	Utrecht
E7368	17	B	46MN	1-3343|T7658C|G8234T	2012-05-24	MC Zuiderzee	Flevoland
E7377	10	B	468MN	1-3378|T7658C|G8234T|C9692T	2012-05-29	Antonius location Nieuwegein	Utrecht
E7392	13	C	MNI	1-3923|8650-8827	2012-06-08	AZM	Limburg
E7404	13	I	MNI	1-3676|8650-8827	2012-06-10	AZM	Limburg
E7405	10	B	468MN	1-3378|T7658C|G8234T|C9692T	2012-06-22	UMC Utrecht	Utrecht
E7413	17	B	46MN	1-3343|T7658C|G8234T	2012-06-13	MC Zuiderzee	Flevoland
E7414	17	B	46MN	1-3343|T7658C|G8234T	2012-06-20	MC Zuiderzee	Flevoland
E7415	17	B	46MN	1-3343|T7658C|G8234T	2012-06-20	MC Zuiderzee	Flevoland
E7416	17	B	46MN	1-3343|T7658C|G8234T	2012-06-20	MC Zuiderzee	Flevoland
E7417	17	B	46MN	1-3343|T7658C|G8234T	2012-06-20	MC Zuiderzee	Flevoland
E7418	10	B	468MN	1-3378|T7658C|G8234T|C9692Y	2012-06-14	Antonius location Nieuwegein	Utrecht
E7419	17	B	46MN	1-3343|T7658C|G8234T	2012-06-19	MC Zuiderzee	Flevoland
E7432	22	D	6M	1-119|G8234T	2012-04-16	UMCG	Groningen
E7470	13	C	MNI	1-3676|8650-8827	2012-07-19	AZM	Limburg
E7474	20	D	5II	5896-5931|10706-10851|G7747T	2012-07-31	OLVG locatie oost	North-Holland
E7475	20	D	5II	5896-5931|10706-10851|G7747T	2012-07-26	OLVG locatie oost	North-Holland
E7476	13	C	MNI	1-3676|8650-8827	2012-07-21	Maasstad Rotterdam	South-Holland
E7477	10	B	46M	1-889|T7658C|G8234T	2012-08-02	Orbis Medisch Centrum	Limburg
E7478	13	I	MNI	1-3676|8650-8827	2012-08-06	Isala klinieken Zwolle	Overijssel
E7479	17	B	46MN	1-3343|T7658C|G8234T	2012-07-26	MC Zuiderzee	Flevoland
E7480	17	B	46MN	1-3343|T7658C|G8234T	2012-08-01	OLVG locatie oost	North-Holland
E7481	17	B	46MN	1-3343|T7658C|G8234T	2012-08-07	MC Zuiderzee	Flevoland
E7482	17	B	46MN	1-3343|T7658C|G8234T	2012-08-07	OLVG locatie oost	North-Holland
E7483	17	B	46MN	1-3343|T7658C|G8234T	2012-08-09	OLVG locatie oost	North-Holland
E7484	17	B	46MN	1-3343|T7658C|G8234T	2012-08-04	MC Zuiderzee	Flevoland
E7485	17	B	46MN	1-3343|T7658C|G8234T	2012-08-06	MC Zuiderzee	Flevoland
E7495	17	B	46MN	1-3343|T7658C|G8234T	2012-08-14	MC Zuiderzee	Flevoland
E7496	17	B	46MN	1-3343|T7658C|G8234T	2012-08-14	OLVG locatie oost	North-Holland
E7497	17	B	46MN	1-3343|T7658C|G8234T	2012-08-14	MC Zuiderzee	Flevoland
E7498	17	B	46MN	1-3343|T7658C|G8234T	2012-08-14	MC Zuiderzee	Flevoland
E7499	17	B	46MN	1-3343|T7658C|G8234T	2012-08-20	OLVG locatie oost	North-Holland
E7500	13	C	MNI	1-3676|8650-8827	2012-08-13	AZM	Limburg
E7501	13	I	MNI	1-3676|8650-8827	2012-08-13	AZM	Limburg
E7502	17	B	46MN	1-3343|T7658C|G8234T	2012-08-17	OLVG locatie oost	North-Holland
E7503	13	I	MNI	1-3676|8650-8827	2012-08-20	AZM	Limburg
E7504	13	C	MNI	1-3676|8650-8827	2012-08-26	Orbis Medisch Centrum	Limburg
E7513	13	I	MNI	1-3676|8650-8827	2012-08-09	AZM	Limburg
E7516	17	B	46MN	1-3343|T7658C|G8234T	2012-08-25	OLVG locatie oost	North-Holland
E7519	17	B	46MN	1-3343|T7658C|G8234T	2012-08-29	MC Zuiderzee	Flevoland
E7520	17	B	46MN	1-3343|T7658C|G8234T	2012-08-29	MC Zuiderzee	Flevoland
E7521	17	I	46MN	1-3343|T7658C|G8234T	2012-08-29	MC Zuiderzee	Flevoland
E7522	13	C	MNI	1-3676|8650-8827	2012-09-10	Orbis Medisch Centrum	Limburg
E7523	13	C	MNI	1-3676|8650-8827	2012-09-07	Orbis Medisch Centrum	Limburg
E7524	17	B	46MN	1-3343|T7658C|G8234T	2012-09-05	MC Zuiderzee	Flevoland
E7525	17	B	46MN	1-3343|T7658C|G8234T	2012-09-05	MC Zuiderzee	Flevoland
E7526	7	I	46MN	1-3343|T7658C|G8234T	2012-09-06	MC Zuiderzee	Flevoland
E7527	17	B	46MN	1-3343|T7658C|G8234T	2012-09-06	OLVG locatie oost	North-Holland
E7528	17	B	46MN	1-3343|T7658C|G8234T	2012-09-06	OLVG locatie oost	North-Holland
E7529	17	B	46MN	1-3343|T7658C|G8234T	2012-09-06	OLVG locatie oost	North-Holland
E7530	17	B	46MN	1-3343|T7658C|G8234T	2012-09-05	OLVG locatie oost	North-Holland
E7531	17	I	46MN	1-3343|T7658C|G8234T	2012-09-13	MC Zuiderzee	Flevoland
E7535	17	B	46MN	1-3343|T7658C|G8234T	2012-09-21	Isala klinieken Zwolle	Overijssel
E7536	17	B	46MN	1-3343|T7658C|G8234T	2012-09-21	Isala klinieken Zwolle	Overijssel
E7537	17	I	46MN	1-3343|T7658C|G8234T	2012-09-21	Isala klinieken Zwolle	Overijssel
E7538	17	I	46MN	1-3343|T7658C|G8234T	2012-09-21	Isala klinieken Zwolle	Overijssel
E7543	17	I	46MN	1-3343|T7658C|G8234T	2012-10-01	Isala klinieken Zwolle	Overijssel
E7544	17	B	46MN	1-3343|T7658C|G8234T	2012-09-28	Isala klinieken Zwolle	Overijssel
E7545	17	I	46MN	1-3343|T7658C|G8234T	2012-10-01	Isala klinieken Zwolle	Overijssel
E7546	32	A	6M	1-119|G8234T	2012-10-01	Isala klinieken Zwolle	Overijssel
E7548	18	B	MZ	1-2974|10192-10851	2012-09-27	Maasstad Rotterdam	South-Holland
E7549	17	B	46MN	1-3343|T7658C|G8234T	2012-10-05	Isala klinieken Zwolle	Overijssel
E7550	17	B	46MN	1-3343|T7658C|G8234T	2012-10-04	SLAZ	North-Holland
E7551	17	I	46MN	1-3343|T7658C|G8234T	2012-10-12	Isala klinieken Zwolle	Overijssel
E7554	1	C	46MN	1-3343|T7658C|G8234T	2012-10-19	Isala klinieken Zwolle	Overijssel
E7555	13	I	MNI	1-3676|8650-8827	2012-10-18	AZM	Limburg
E7573	13	C	MNI	1-3676|8650-8827	2012-11-08	Laurentius Ziekenhuis Roermond	Limburg
E7575	17	B	46MN	1-3343|T7658C|G8234T	2012-11-05	Isala klinieken Zwolle	Overijssel
E7576	17	I	46MN	1-3343|T7658C|G8234T	2012-11-05	Isala klinieken Zwolle	Overijssel
E7578	17	B	46MN	1-3343|T7658C|G8234T	2012-11-01	OLVG locatie oost	North-Holland
E7579	17	B	46MN	1-3343|T7658C|G8234T	2012-11-09	OLVG locatie oost	North-Holland
E7580	29	A	6M	1-119|G8234T	2012-11-11	OLVG locatie oost	North-Holland
E7581	17	B	46MN	1-3343|T7658C|G8234T	2012-11-26	MC Zuiderzee	Flevoland
E7585	13	I	MNI	1-3676|8650-8827	2012-11-27	Laurentius Ziekenhuis Roermond	Limburg
E7586	18	B	468MN	1-3343|T7658C|G8234T|C9692T	2012-11-02	Orbis Medisch Centrum	Limburg
E7587	17	B	46MN	1-3343|T7658C|G8234T	2012-12-07	OLVG locatie oost	North-Holland
E7588	17	B	46MN	1-3343|T7658C|G8234T	2012-12-24	OLVG locatie oost	North-Holland
E7595	22	C	5II	5896-5931|10706-10851|G7747T	2012-12-24	Rijnstate Arnhem	Gelderland
E7596	18	D	5II	5896-5931|10706-10851|G7747T	2012-12-17	Rijnstate Arnhem	Gelderland
E7608	13	C	MNI	1-3676|8650-8851	2013-02-15	Amphia ziekenhuis Breda	North-Brabant
E7609	32	A	6M	1-119|G8234T	2013-02-19	Orbis Medisch Centrum	Limburg
E7641	23	C	MNI	1-3676|8650-8827	2013-04-02	Orbis Medisch Centrum	Limburg
E7672	13	C	MNI	1-3923|8650-8827	2013-04-12	Orbis Medisch Centrum	Limburg
E7673	13	C	MNI	1-3676|8650-8827	2013-04-12	Orbis Medisch Centrum	Limburg
E7684	13	C	MNI	1-3676|8650-8827	2013-04-15	Orbis Medisch Centrum	Limburg
E7685	30	A	6M	1-119|G8234T	2013-04-15	Orbis Medisch Centrum	Limburg
E7688	13	C	MNI	1-3676|8650-8827	2013-04-17	Orbis Medisch Centrum	Limburg
E7697	13	C	MNI	1-3676|8650-8827	2013-04-25	Orbis Medisch Centrum	Limburg
E7698	13	C	MNI	1-3676|8650-8827	2013-04-25	Orbis Medisch Centrum	Limburg
E7699	13	C	MNI	1-3676|8650-8827	2013-04-25	Orbis Medisch Centrum	Limburg
E7700	13	C	MNII	1-3923|8650-8827|10843-10851	2013-04-23	Orbis Medisch Centrum	Limburg
E7703	13	C	MNI	1-3676|8650-8827	2013-04-23	Orbis Medisch Centrum	Limburg
E7836	13	C	MNI	1-3676|8650-8827	2013-05-14	Orbis Medisch Centrum	Limburg
E7837	10	J	46	G7747T|C8833T	2013-05-10	Gelderse Vallei	Gelderland
E7858	13	I	MNI	1-3676|8650-8827	2013-07-11	Atrium	Limburg
E7876	13	C	MNI	1-3676|8650-8851	2013-09-17	Atrium	Limburg
E7877	13	C	MNII	1-3676|8650-8851|10843-10851	2013-09-17	Atrium	Limburg
E7882	13	C	MNI	1-3923|8650-8827	2013-09-24	Atrium	Limburg
E7884	13	C	MNI	1-3676|8650-8827	2013-09-29	Orbis Medisch Centrum	Limburg
E7885	13	C	MNI	1-3676|8650-8827	2013-09-29	Orbis Medisch Centrum	Limburg
E7886	13	C	MNI	1-3676|8650-8827	2013-09-29	Orbis Medisch Centrum	Limburg
E7932	13	C	MNI	1-3676|8650-8827	2013-11-04	Atrium	Limburg
E7941	1	C	MNI	1-3417|8650-8925	2013-10-24	Orbis Medisch Centrum	Limburg
E7963	13	C	MNI	1-3417|8650-8827	2013-11-28	OLVG locatie oost	North-Holland
E7964	13	C	MNI	1-3676|8650-8827	2013-12-05	Atrium	Limburg
E7965	13	C	MNII	1-3417|8650-8827|10843-10851	2013-12-17	OLVG locatie oost	North-Holland
E7966	18	B	MZ	1-2954|10192-10851	2013-12-22	MC Zuiderzee	Flevoland
E7967	13	C	MNI	1-3417|8650-8827	2013-12-28	Meander Medisch Centrum	Utrecht
E7968	13	C	MNI	1-3417|8650-8827	2013-12-28	Meander Medisch Centrum	Utrecht
E7969	13	C	MNI	1-3417|8650-8827	2014-01-09	Westfries Gasthuis	North-Holland
E7986	13	C	MNI	1-3417|8650-8827	2014-01-01	Meander Medisch Centrum	Utrecht
E7987	13	C	MNI	1-3417|8650-8827	2013-12-20	OLVG locatie oost	North-Holland
E7989	13	C	MNI	1-3417|8650-8827	2014-01-13	OLVG locatie oost	North-Holland
E7990	13	C	MNI	1-3417|8650-8827	2014-01-14	Meander Medisch Centrum	Utrecht
E7991	13	C	MNI	1-3417|8639-8827	2014-01-14	Meander Medisch Centrum	Utrecht
E7992	13	C	MNI	1-3417|8650-8827	2014-01-14	Meander Medisch Centrum	Utrecht
E7993	13	C	MNI	1-3417|8650-8827	2014-01-21	Westfries Gasthuis	North-Holland
E7994	13	C	MNI	1-3417|8650-8827	2014-01-21	Westfries Gasthuis	North-Holland
E7995	13	C	MNI	1-3417|8650-8827	2014-01-20	Westfries Gasthuis	North-Holland
E7996	13	C	MNI	1-3417|8650-8827	2014-01-16	Meander Medisch Centrum	Utrecht
E7999	13	C	MNI	1-3417|8650-8827	2014-01-28	Westfries Gasthuis	North-Holland
E8001	13	C	MNI	1-3676|8650-8851	2014-02-03	Orbis Medisch Centrum	Limburg
E8002	13	C	MNI	1-3676|8650-8851	2014-02-03	Orbis Medisch Centrum	Limburg
E8003	13	C	MNI	1-3417|8650-8827	2014-01-30	OLVG locatie oost	North-Holland
E8004	13	C	MNI	1-3417|8650-8827	2014-02-03	OLVG locatie oost	North-Holland
E8008	13	C	MNI	1-3417|8650-8827	2013-12-24	OLVG locatie oost	North-Holland
E8009	13	C	MNI	1-3417|8650-8827	2013-12-21	OLVG locatie oost	North-Holland
E8011	13	C	MNI	1-3417|8650-8827	2014-02-06	Westfries Gasthuis	North-Holland
E8012	13	C	MNI	1-3417|8650-8827	2014-02-05	Westfries Gasthuis	North-Holland
E8014	13	C	MNI	1-3676|8650-8827	2014-02-10	Orbis Medisch Centrum	Limburg
E8015	13	C	MNII	1-3417|8650-8827|10843-10851	2014-02-04	OLVG locatie oost	North-Holland
E8016	13	C	MNI	1-3417|8650-8827	2014-02-03	OLVG locatie oost	North-Holland
E8017	13	C	MNI	1-3417|8650-8827	2014-02-04	AMC	North-Holland
E8018	13	C	MNI	1-3417|8650-8827	2014-02-11	Westfries Gasthuis	North-Holland
E8020	13	I	MNI	1-3417|8650-8827	2014-02-14	Meander Medisch Centrum	Utrecht
E8026	20	D	5II	5896-5931|10706-10851|G7747T	2014-03-10	Erasmus MC	South-Holland
E8028	13	C	MNI	1-3417|8650-8827	2014-04-16	OLVG locatie oost	North-Holland
E8033	20	D	5II	5896-5931|10706-10851|G7747T	2014-03-14	Westfries Gasthuis	North-Holland
E8035	13	C	MNI	1-3417|8650-8827	2014-01-17	Westfries Gasthuis	North-Holland
E8039	20	D	5II	5896-5931|10706-10851|G7747T	2014-03-25	Erasmus MC	South-Holland
E8041	1	D	5II	5896-5931|10706-10851|G7747T	2014-03-25	Erasmus MC	South-Holland
E8042	20	D	5II	5896-5931|10706-10851|G7747T	2014-03-25	UMC Utrecht	Utrecht
E8044	13	I	MNI	1-3417|8650-8827	2014-03-26	Meander Medisch Centrum	Utrecht
E8045	23	B	46MN	1-3343|T7658C|G8234T	2014-03-24	AMC	North-Holland
E8046	10	J	46	G7747T|C8833T	2014-03-31	Meander Medisch Centrum	Utrecht
E8049	1	D	5II	5896-5931|10706-10851|G7747T	2014-05-13	UMC Utrecht	Utrecht
E8150	20	D	5II	5896-5931|10706-10851|G7747T	2014-09-23	UMC Utrecht	Utrecht
E8156	18	E	Original	none	2014-09-29	Viecuri MC Venlo	Limburg
E8157	18	E	Original	none	2014-09-29	Viecuri MC Venlo	Limburg
E8158	18	E	Original	none	2014-10-01	Viecuri MC Venlo	Limburg
E8164	18	E	Original	none	2014-10-07	Viecuri MC Venlo	Limburg
E8167	18	E	Original	none	2014-10-17	Viecuri MC Venlo	Limburg
E8168	18	E	Original	none	2014-10-17	Viecuri MC Venlo	Limburg
E8170	18	E	Original	none	2014-10-16	Viecuri MC Venlo	Limburg
E8172	18	D	25II	5896-5931|10706-10851|G7747T|G3966K	2014-10-21	UMC Utrecht	Utrecht
E8174	18	E	Original	none	2014-10-20	Viecuri MC Venlo	Limburg
E8175	18	E	Original	none	2014-10-20	Viecuri MC Venlo	Limburg
E8176	32	A	6M	1-119|G8234T	2014-10-20	Viecuri MC Venlo	Limburg
E8177	30	A	6M	1-119|G8234T	2014-10-20	Viecuri MC Venlo	Limburg
E8182	13	C	MNI	1-3676|8650-8827	2014-11-03	Orbis Medisch Centrum	Limburg
E8184	13	C	MNI	1-3923|8650-8827	2014-11-09	Orbis Medisch Centrum	Limburg
E8188	13	C	5MIYZ	1-2954|8650-10851	2014-11-28	Viecuri MC Venlo	Limburg
E8189	13	C	MNI	1-3417|8650-8827	2014-12-01	Atrium	Limburg
E8191	13	C	MNI	1-3676|8650-8827	2014-11-24	Orbis Medisch Centrum	Limburg
E8192	13	C	MNI	1-3676|8650-8827	2014-11-26	Orbis Medisch Centrum	Limburg
E8193	10	B	MNI	1-3676|8650-8827	2014-12-08	Orbis Medisch Centrum	Limburg
E8201	13	C	MNI	1-3676|8650-8827	2015-01-09	Orbis Medisch Centrum	Limburg
E8205	13	C	MNI	1-3676|8650-8827	2015-01-19	Atrium	Limburg
E8210	13	C	MNI	1-3676|8650-8827	2015-01-30	Orbis Medisch Centrum	Limburg
E8223	18	B	MNI	1-3417|8650-8827	2015-02-12	MST	Overijssel
E8224	13	C	MNI	1-3676|8650-8827	2015-02-17	Atrium	Limburg
E8237	9	C	MNI	1-3417|8630-8827	2015-03-07	UMC Utrecht	Utrecht
E8321	18	C	MNI	1-3417|8650-8827	2015-10-04	MST	Overijssel
E8339	10	B	46M	1-889|T7658C|G8234T	2015-04-29	Albert Schweitzer	South-Holland
E8340	2	C	MNI	1-3417|8650-8827	2015-04-29	Albert Schweitzer	South-Holland
E8341	19	C	MNI	1-3417|8650-8827	2015-04-29	Albert Schweitzer	South-Holland
E8343	10	C	MNI	1-3417|8650-8827	2015-04-29	Albert Schweitzer	South-Holland
E8344	2	C	MNI	1-3417|8650-8827	2015-04-29	Albert Schweitzer	South-Holland
E8345	10	C	MNI	1-3417|8650-8827	2015-04-29	Albert Schweitzer	South-Holland
E8346	2	C	MNI	1-3417|8650-8827	2015-04-29	Albert Schweitzer	South-Holland
E8347	2	C	MNI	1-3417|8650-8827	2015-04-29	Albert Schweitzer	South-Holland
E8348	2	C	MNI	1-3417|8650-8827	2015-04-29	Albert Schweitzer	South-Holland
E8349	2	C	MNI	1-3417|8650-8827	2015-04-29	Albert Schweitzer	South-Holland
E8350	10	C	MNI	1-3417|8650-8827	2015-04-29	Albert Schweitzer	South-Holland
E8351	2	C	MNI	1-3417|8650-8827	2015-04-29	Albert Schweitzer	South-Holland
E8386	1	C	MNI	1-3417|8650-8925	2015-05-20	Isala klinieken Zwolle	Overijssel
E8390	13	C	MNIYZ	1-3417|8650-10851	2015-06-09	UMC Utrecht	Utrecht
E8392	30	A	6M	1-119|G8234T	2015-06-14	Orbis Medisch Centrum	Limburg
E8393	10	B	46MN	1-3648|T7658C|G8234T	2015-06-24	Atrium	Limburg
E8394	10	B	46MN	1-3648|T7658C|G8234T	2015-06-26	Atrium	Limburg
E8395	13	C	MNI	1-3417|8650-8827	2015-06-19	Antonius location Nieuwegein	Utrecht
E8399	2	C	MNI	1-3417|8650-8827	2015-07-01	Albert Schweitzer	South-Holland
E8402	10	B	468MN	1-3343|T7658C|G8234T|C9692T	2015-07-09	Westeinde	South-Holland
E8403	29	A	6M	1-119|G8234T	2015-07-06	Orbis Medisch Centrum	Limburg
E8415	13	C	MNI	1-3676|8650-8827	2015-08-03	Atrium	Limburg
E8416	10	B	46M	1-889|T7658C|G8234T	2015-07-30	Spaarne ziekenhuis	North-Holland
E8421	13	C	MNI	1-3417|8650-8827	2015-08-17	Spaarne ziekenhuis	North-Holland
E8423	18	B	3468MN	1-3702|G4351T|T7658C|G8234T|C9692T	2015-08-12	Diakonessenhuis Utrecht	Utrecht
E8427	18	D	5II	5896-5931|10706-10851|G7747T	2015-08-28	Erasmus MC	South-Holland
E8438	13	C	MNI	1-3417|8650-8827	2015-09-11	Leyenburg	South-Holland
E8439	18	D	Original	none	2015-09-12	MC Alkmaar	North-Holland
E8441	20	D	5II	5896-5931|10706-10851|G7747T	2015-09-07	Diakonessenhuis Utrecht	Utrecht
E8442	13	C	MNI	1-3676|8650-8827	2015-09-21	Atrium	Limburg
E8444	18	B	3468MN	1-3702|G4351T|T7658C|G8234T|C9692T	2015-09-15	Diakonessenhuis Utrecht	Utrecht
E8449	13	C	MNIYZ	1-3417|8650-10851	2015-09-30	UMC Utrecht	Utrecht
E8450	29	A	6M	1-119|G8234T	2015-09-30	MC Alkmaar	North-Holland
E8455	18	D	5II	5896-5931|10706-10851|G7747T	2015-10-06	UMC Utrecht	Utrecht
E9006	18	D	5II	5896-5931|10706-10851|G7747T	2015-10-30	Meander Medisch Centrum	Utrecht
E9007	18	B	MZ	1-2974|10192-10851	2015-11-03	Meander Medisch Centrum	Utrecht
E9009	18	B	MZ	1-2974|10192-10851	2015-11-20	AZM	Limburg
E9010	29	A	6M	1-119|G8234T	2015-11-20	AZM	Limburg
E9015	30	A	6M	1-119|G8234T	2015-11-06	MC Alkmaar	North-Holland
